# Supplementary material for: Association Between Adalimumab Dosing Interval and Uveitis Recurrence in Patients with Ankylosing Spondylitis
Source: Biomedicines. 2025 Aug 27;13(9):2089. doi: 10.3390/biomedicines13092089 (PMC12467712; doi:10.3390/biomedicines13092089)
Supplement: Supplementary file 1 [file biomedicines-13-02089-s001.zip]

Archive with 1 entries (1 files):
- biomedicines-3747038-supplementary.pdf
